# Supplementary material for: Bioinformatic Prediction of Signaling Pathways for Apurinic/Apyrimidinic Endodeoxyribonuclease 1 (APEX1) and Its Role in Cholangiocarcinoma Cells
Source: Molecules. 2021 Apr 29;26(9):2587. doi: 10.3390/molecules26092587 (PMC8125001; doi:10.3390/molecules26092587)
Supplement: Supplementary file 1 [file molecules-26-02587-s001.zip]

Archive with 1 entries (1 files):
- molecules-1166911-supplementary.pdf
